# Supplementary material for: Immunosenescence and cytomegalovirus-associated immune signatures on severe acute respiratory syndrome coronavirus 2 booster responses
Source: J Gerontol A Biol Sci Med Sci. 2026 Apr 17;81(5):glag095. doi: 10.1093/gerona/glag095 (PMC13134772; doi:10.1093/gerona/glag095)
Supplement: glag095_Supplementary_Data [file glag095_supplementary_data.zip]

Archive with 2 entries (2 files):
- CLEAN_SUPP_ReinaI_Gerontology_2025_Rev.pdf
- TableS5.xlsx
