# Supplementary material for: Immunosenescence and cytomegalovirus-associated immune signatures on severe acute respiratory syndrome coronavirus 2 booster responses
Source: J Gerontol A Biol Sci Med Sci. 2026 Apr 17;81(5):glag095. doi: 10.1093/gerona/glag095 (PMC13134772; doi:10.1093/gerona/glag095)
Supplement: glag095_Supplementary_Data [file glag095_supplementary_data.zip › TableS5.xlsx]

## Sheet: Table S5
Table S5. Linear models assessing the effects of clinical and demographic covariates on immune phenotypes, antibodies and cytokine changes.
PHENOTYPE OF T CELLS			p-value				estimated marginal means								95% CI (lower limit – upper limit)
			AGE	SEX	CMV	COVID	<50	≥60	FEMALE	MALE	CMV−	CMV+	COVID−	COVID+	<50	≥60	FEMALE	MALE	CMV−	CMV+	COVID−	COVID+
T0		CD4:CD8 ratio	0.0325682	0.43608	0.010235	0.381678	2.431	3.431	3.147	2.714	3.58	2.281	3.164	2.697	1.73–3.13	2.57–4.29	2.54–3.75	1.76–3.67	2.58–4.58	1.72–2.84	2.56–3.77	1.78–3.62
		% of CD4+CD25+	0.641216	0.0703608	0.350431	5.84327e-06	39.098	40.423	42.1	37.42	41.128	38.392	46.155	33.365	35.43–42.77	35.88–44.96	38.91–45.29	32.42–42.42	35.88–46.37	35.45–41.34	42.95–49.36	28.52–38.22
		% of CD4+CD127+	0.00474015	0.771006	0.133141	0.299968	64.146	58.905	60.993	62.058	60.335	62.716	62.236	60.815	61.48–66.81	55.61–62.21	58.68–63.31	58.42–65.69	56.52–64.15	60.58–64.86	59.91–64.56	57.29–64.34
		% of CD4+CX3CR1+	0.80138	0.310584	0.0216878	0.253538	4.257	4.803	5.688	3.373	1.764	7.297	3.297	5.764	1.1–7.41	0.92–8.69	2.94–8.43	-0.91–7.66	-2.71–6.24	4.77–9.82	0.54–6.05	1.62–9.91
		% of CD4+CD28+CD57+	0.0557912	0.391375	0.865834	0.736687	1.835	1.099	1.319	1.615	1.477	1.457	1.543	1.391	1.31–2.36	0.45–1.75	0.86–1.78	0.9–2.34	0.72–2.23	1.03–1.88	1.08–2	0.69–2.09
		% of CD4+CD28−CD57+	0.420181	0.333324	0.0207813	0.806597	1.542	2.631	2.914	1.259	0.049	4.125	1.974	2.199	-0.68–3.76	-0.12–5.38	0.98–4.84	-1.77–4.29	-3.12–3.22	2.34–5.91	0.04–3.91	-0.74–5.13
		% of CD4+TCM	0.86142	0.960395	0.84391	0.0076334	32.948	33.453	33.275	33.126	32.894	33.507	37.217	29.184	28.77–37.13	28.28–38.62	29.64–36.91	27.43–38.83	26.92–38.87	30.15–36.86	33.57–40.86	23.66–34.71
		% of CD4+TEMRA	0.920705	0.220617	0.422504	0.000253359	7.255	7.376	8.102	6.53	6.787	7.844	4.884	9.748	5.5–9.02	5.2–9.55	6.57–9.63	4.13–8.93	4.27–9.3	6.43–9.26	3.35–6.42	7.42–12.07
		% of CD4+TEMRA CD27−CD28+	0.859908	0.269287	0.378098	0.968057	5.559	5.323	4.665	6.217	4.803	6.079	5.414	5.467	3.63–7.49	2.93–7.71	2.99–6.34	3.58–8.85	2.04–7.56	4.53–7.63	3.73–7.1	2.92–8.02
		% of CD4+TN	0.279834	0.673233	0.505812	0.300382	43.747	39.911	41.054	42.604	43.094	40.564	40.014	43.644	38.66–48.83	33.62–46.21	36.63–45.48	35.67–49.54	35.82–50.37	36.48–44.65	35.57–44.45	36.92–50.37
		% of CD4+TN CD27−CD28+	0.885162	0.471887	0.097383	0.293633	0.957	1.006	1.111	0.852	0.669	1.295	1.161	0.802	0.46–1.45	0.39–1.62	0.68–1.54	0.18–1.53	-0.04–1.38	0.9–1.69	0.73–1.6	0.15–1.46
		% of CD4+Treg	0.0340507	0.650354	0.599345	0.00803523	5.037	6.369	5.59	5.816	5.818	5.588	6.652	4.754	4.09–5.99	5.2–7.54	4.77–6.41	4.52–7.11	4.46–7.17	4.83–6.35	5.83–7.48	3.5–6.01
		% of CD4+Treg TCM	0.82269	0.658978	0.385212	0.078878	35.515	35.989	35.265	36.239	34.758	36.746	37.63	33.874	32.46–38.57	32.21–39.77	32.61–37.92	32.07–40.41	30.39–39.13	34.29–39.2	34.96–40.3	29.84–37.91
		% of CD4+Treg TEMRA	0.0711355	0.625154	0.108457	3.88529e-05	11.581	9.625	10.873	10.333	11.535	9.671	8.16	13.047	10.05–13.11	7.73–11.52	9.54–12.2	8.25–12.42	9.35–13.72	8.44–10.9	6.83–9.5	11.03–15.07
		% of CD4+Treg TN	0.0228713	0.358981	0.779531	0.112692	19.731	14.645	18.223	16.153	16.863	17.513	18.906	15.47	16.62–22.84	10.8–18.49	15.52–20.93	11.91–20.39	12.42–21.31	15.02–20.01	16.19–21.62	11.36–19.58
		% of CD8+CD25+	0.221158	0.609426	0.980058	0.136916	18.214	23.249	21.645	19.818	20.873	20.591	23.464	18	12.54–23.89	16.23–30.27	16.71–26.58	12.08–27.56	12.76–28.98	16.04–25.15	18.51–28.42	10.5–25.5
		% of CD8+CD56+	0.288251	0.870393	0.0961714	0.174498	16.344	20.891	18.024	19.21	15.779	21.456	15.805	21.429	11.11–21.58	14.42–27.37	13.47–22.57	12.07–26.35	8.3–23.26	17.26–25.66	11.24–20.37	14.51–28.35
		% of CD8+CX3CR1+	0.011357	0.238594	0.0544699	0.516505	23.722	39.123	27.807	35.038	25.281	37.564	29.556	33.289	15.26–32.18	28.72–49.53	20.45–35.17	23.55–46.53	13.28–37.28	30.8–44.33	22.18–36.94	22.17–44.41
		% of CD8+CD28−CD57+	0.109614	0.277928	0.00415295	0.336487	17.265	26.62	18.586	25.299	14.115	29.77	18.996	24.889	9.77–24.76	17.34–35.9	12.07–25.11	15.07–35.53	3.4–24.83	23.75–35.79	12.45–25.54	14.98–34.8
		% of CD8+CD28+CD57+	0.169398	0.177725	0.833517	0.306684	9.751	5.264	5.305	9.71	7.789	7.226	5.961	9.055	5.1–14.4	-0.49–11.02	1.26–9.35	3.37–16.05	1.14–14.44	3.49–10.96	1.9–10.02	2.91–15.2
		% of CD8+ TCM	0.0242786	0.418771	0.137834	0.0149902	4.009	6.185	5.491	4.703	5.853	4.341	3.929	6.265	2.67–5.35	4.52–7.85	4.32–6.66	2.87–6.54	3.93–7.78	3.26–5.42	2.76–5.1	4.49–8.04
		% of CD8+ TEM	0.320395	0.767651	0.373323	0.161901	17.128	20.931	19.615	18.444	20.862	17.197	21.694	16.365	11.64–22.62	14.13–27.73	14.84–24.39	10.95–25.94	13.01–28.71	12.79–21.61	16.9–26.49	9.11–23.63
		% of CD8+ TEMRA	0.0360697	0.215683	0.268805	0.414185	41.174	48.674	42.662	47.185	42.841	47.006	43.519	46.329	36.17–46.18	42.48–54.87	38.31–47.02	40.36–54.02	35.68–50	42.99–51.03	39.15–47.89	39.71–52.95
		% of CD8+ TN	0.00398394	0.577462	0.831064	0.966537	37.689	24.211	32.231	29.668	30.444	31.456	30.859	31.041	31.32–44.05	16.34–32.09	26.7–37.77	20.99–38.35	21.35–39.54	26.35–36.57	25.3–36.41	22.63–39.45
PHENOTYPE OF INNATE CELLS			p-value				estimated marginal means								95% CI (lower limit – upper limit)
			AGE	SEX	CMV	COVID	<50	≥60	FEMALE	MALE	CMV−	CMV+	COVID−	COVID+	<50	≥60	FEMALE	MALE	CMV−	CMV+	COVID−	COVID+
T0		% of Lymphocytes	0.714585	0.813678	0.884452	0.97407	38.352	39.671	38.567	39.456	39.292	38.731	38.952	39.07	33.11–43.6	33.22–46.12	34.01–43.13	32.34–46.58	31.85–46.73	34.54–42.93	34.38–43.53	32.18–45.96
		% of T cells	0.847735	0.863466	0.636241	0.940031	28.746	28.164	28.728	28.182	27.686	29.223	28.343	28.566	24.34–33.15	22.75–33.58	24.9–32.56	22.2–34.17	21.44–33.94	25.7–32.75	24.5–32.19	22.78–34.36
		% of Total Monocytes	0.0104628	0.286987	0.626213	0.596978	2.633	3.588	2.911	3.311	3.204	3.017	3.018	3.203	2.12–3.15	2.95–4.22	2.46–3.36	2.61–4.01	2.47–3.94	2.6–3.43	2.57–3.47	2.52–3.88
		% of Total Monocytes HLADR+	0.340182	0.0639725	0.179273	0.505693	86.638	83.057	81.149	88.547	87.562	82.133	83.619	86.077	81.21–92.07	76.38–89.73	76.43–85.87	81.18–95.92	79.86–95.26	77.79–86.47	78.88–88.35	78.95–93.21
		% of MoNoClas	0.931835	0.421484	0.0804823	0.450182	1.599	1.636	1.8	1.436	1.204	2.032	1.779	1.457	0.97–2.23	0.86–2.41	1.25–2.35	0.58–2.29	0.31–2.1	1.53–2.54	1.23–2.33	0.63–2.28
		% of MoNoClas HLADR+	0.679306	0.176256	0.703113	0.792065	88.573	86.959	84.975	90.558	88.562	86.97	88.274	87.258	82.9–94.25	79.98–93.94	80.04–89.91	82.85–98.27	80.51–96.61	82.43–91.51	83.32–93.23	79.8–94.72
		% of MoClas	0.119956	0.297463	0.434542	0.177247	77.034	82.086	77.808	81.312	80.902	78.218	77.405	81.715	72.38–81.68	76.37–87.8	73.76–81.85	75–87.63	74.31–87.5	74.5–81.94	73.35–81.46	75.61–87.82
		% of MoClas HLADR+	0.44147	0.0615645	0.135697	0.391524	84.584	81.359	78.79	87.153	86.358	79.585	81.197	84.746	78.51–90.66	73.89–88.83	73.51–84.07	78.9–95.4	77.74–94.98	74.73–84.44	75.9–86.5	76.76–92.73
		% of MoInter	0.0805155	0.429579	0.709112	0.255632	18.468	13.701	17.192	14.978	15.551	16.618	17.596	14.573	14.58–22.35	8.92–18.48	13.81–20.57	9.7–20.25	10.04–21.06	13.51–19.73	14.21–20.99	9.47–19.68
		% of MoInter HLADR+	0.108567	0.120536	0.423565	0.850614	95.498	92.718	92.703	95.512	94.84	93.375	93.949	94.267	93.02–97.97	89.67–95.76	90.55–94.86	92.15–98.88	91.33–98.35	91.4–95.36	91.79–96.11	91.01–97.52
		% of B cells	0.0693099	0.0144875	0.0784739	0.875623	4.756	3.954	3.78	4.93	4.77	3.94	4.388	4.322	4.13–5.38	3.18–4.73	3.23–4.33	4.08–5.78	3.88–5.66	3.44–4.44	3.84–4.94	3.5–5.15
		% of NK	0.0106111	0.78758	0.245501	0.96736	4.85	7.553	6.059	6.344	6.836	5.568	6.222	6.182	3.38–6.32	5.75–9.36	4.78–7.34	4.35–8.34	4.75–8.92	4.39–6.74	4.94–7.5	4.25–8.11
		% of NK CD56br	0.0644005	0.0756352	0.600433	0.553794	4.928	3.164	4.929	3.163	3.784	4.308	4.319	3.773	3.57–6.28	1.5–4.83	3.75–6.11	1.32–5	1.86–5.71	3.22–5.39	3.14–5.5	1.99–5.55
		% of NK CD56brCD57−NKG2C+	0.334412	0.0727511	0.375655	0.391476	22.245	18.57	24.035	16.78	18.604	22.21	18.799	22.015	16.74–27.75	11.8–25.34	19.25–28.82	9.3–24.26	10.8–26.41	17.81–26.61	14–23.6	14.78–29.25
		% of NK CD56brCD57+NKG2C+	0.71572	0.0690239	0.262832	0.462145	1.235	1.474	0.719	1.99	0.96	1.749	1.593	1.117	0.28–2.19	0.3–2.64	-0.11–1.55	0.7–3.28	-0.39–2.31	0.99–2.51	0.76–2.42	-0.13–2.37
		% of NK CD56brCD57+NKG2C−	0.23801	0.418909	0.932709	0.118972	2.852	4.258	3.054	4.056	3.502	3.608	4.478	2.632	1.14–4.57	2.15–6.37	1.56–4.55	1.73–6.39	1.07–5.94	2.24–4.98	2.98–5.98	0.38–4.89
		% of NK CD56brCD57−NKG2C−	0.56727	0.184295	0.240088	0.798398	73.668	75.699	72.192	77.174	76.934	72.433	75.13	74.236	68.51–78.83	69.36–82.04	67.71–76.68	70.17–84.18	69.62–84.25	68.31–76.56	70.63–79.63	67.46–81.02
		% of NK CD56dimCD16+	0.0201867	0.186711	0.290068	0.421067	88.563	92.603	89.414	91.752	91.539	89.627	89.916	91.251	86.13–91	89.61–95.6	87.3–91.53	88.45–95.06	88.09–94.99	87.68–91.57	87.79–92.04	88.05–94.45
		% of NK CD56dimCD57−NKG2C+	0.725446	0.372055	0.963507	0.211158	5.043	5.511	5.9	4.654	5.245	5.308	4.446	6.107	3.11–6.98	3.13–7.89	4.22–7.58	2.03–7.28	2.5–7.99	3.76–6.86	2.76–6.13	3.57–8.65
		% of NK CD56dimCD57+NKG2C+	0.205915	0.769093	0.00878965	0.147837	5.823	0.029	3.621	2.23	-3.744	9.595	6.209	-0.358	-0.77–12.42	-8.08–8.13	-2.11–9.36	-6.72–11.18	-13.09–5.61	4.32–14.87	0.46–11.96	-9.02–8.3
		% of NK CD56dimCD57+NKG2C−	0.863385	0.891019	0.228797	0.407084	25.171	26.151	25.252	26.07	21.952	29.37	28.004	23.317	16.87–33.47	15.95–36.35	18.04–32.47	14.8–37.34	10.19–33.72	22.74–36.01	20.77–35.24	12.42–34.22
		% of NK CD56dimCD57−NKG2C−	0.440173	0.756352	0.00127967	0.0893812	63.964	68.309	65.227	67.046	76.547	55.726	61.34	70.933	55.81–72.12	58.28–78.34	58.13–72.32	55.97–78.13	64.98–88.12	49.2–62.25	54.22–68.46	60.21–81.65
		% of Basophils	0.139678	0.333259	0.336942	0.655585	0.953	1.222	0.996	1.178	1.181	0.994	1.127	1.047	0.69–1.21	0.9–1.54	0.77–1.22	0.82–1.53	0.81–1.55	0.79–1.2	0.9–1.36	0.7–1.39
		% of DCs	0.0842222	0.0508697	0.299245	0.441921	0.772	0.967	0.754	0.985	0.93	0.808	0.828	0.911	0.61–0.93	0.77–1.16	0.62–0.89	0.77–1.2	0.7–1.16	0.68–0.94	0.69–0.97	0.7–1.12
		% of mDCs	0.211912	0.156869	0.919769	0.784959	71.267	76.729	70.75	77.246	74.232	73.764	73.415	74.582	64.97–77.57	68.99–84.47	65.27–76.23	68.69–85.8	65.3–83.17	68.73–78.8	67.92–78.91	66.31–82.86
		% of nDCs	0.535016	0.325051	0.235251	0.219384	6.931	5.508	7.405	5.034	4.752	7.688	7.622	4.818	3.6–10.26	1.41–9.6	4.51–10.3	0.51–9.56	0.03–9.48	5.02–10.35	4.72–10.53	0.44–9.19
		% of pDCs	0.255795	0.260824	0.501223	0.629535	21.63	17.613	21.699	17.545	20.887	18.357	18.786	20.458	16.53–26.73	11.34–23.88	17.26–26.13	10.62–24.47	13.65–28.12	14.28–22.44	14.34–23.23	13.76–27.16
HUMORAL RESPONSE			p-value				estimated marginal means								95% CI (lower limit – upper limit)
			AGE	SEX	CMV	COVID	<50	≥60	FEMALE	MALE	CMV−	CMV+	COVID−	COVID+	<50	≥60	FEMALE	MALE	CMV−	CMV+	COVID−	COVID+
T0		µg/mL of IgG anti-RBD	0.238975	0.7516	0.468109	0.177801	363.766	270.038	324.744	309.061	292.969	340.835	244.449	389.355	229.3–498.24	103.65–436.43	207.83–441.66	125.68–492.44	100.77–485.17	232.9–448.77	127.09–361.81	211.63–567.08
T1		µg/mL of IgG anti-RBD	0.356349	0.245157	0.293823	0.75305	696.432	591.613	720.178	567.867	583.069	704.977	605.667	682.379	489.13–903.74	335.11–848.12	539.94–900.42	285.17–850.57	286.76–879.37	538.58–871.37	424.74–786.6	408.4–956.36
∆		µg/mL of IgG anti-RBD	0.831673	0.206583	0.439887	0.458161	332.666	321.575	395.435	258.806	290.099	364.142	361.217	293.024	171.2–494.13	121.79–521.36	255.05–535.82	38.62–479	59.31–520.88	234.54–493.74	220.3–502.14	79.63–506.42
CELLULAR RESPONSE			p-value				estimated marginal means								95% CI (lower limit – upper limit)
			AGE	SEX	CMV	COVID	<50	≥60	FEMALE	MALE	CMV−	CMV+	COVID−	COVID+	<50	≥60	FEMALE	MALE	CMV−	CMV+	COVID−	COVID+
T0	CD4+ T cells	% of IFNt	0.290945	0.860282	0.428286	0.435333	0.092	0.062	0.075	0.078	0.064	0.089	0.068	0.086	0.05–0.13	0.02–0.11	0.04–0.11	0.03–0.13	0.01–0.12	0.06–0.12	0.03–0.1	0.04–0.14
		% of TNFt	0.504378	0.554977	0.672541	0.542827	0.089	0.066	0.088	0.067	0.085	0.07	0.088	0.067	0.04–0.14	0.01–0.13	0.05–0.13	0–0.14	0.01–0.16	0.03–0.11	0.04–0.13	0–0.13
		iMFI of IFNt	0.20096	0.61523	0.34181	0.735761	109.952	14.145	83.019	41.078	22.095	102.002	76.941	47.156	8.56–211.35	-111.32–139.61	-5.14–171.18	-97.19–179.35	-122.83–167.02	20.62–183.39	-11.55–165.44	-86.85–181.16
		iMFI of TNFt	0.727362	0.669215	0.845071	0.724553	195.443	166.706	199.714	162.436	190.782	171.367	195.387	166.762	69.1–321.79	10.37–323.04	89.86–309.57	-9.86–334.73	10.2–371.37	69.96–272.78	85.12–305.66	-0.22–333.74
		% of IFNm	0.421403	0.43685	0.492845	0.140398	0.071	0.056	0.057	0.07	0.056	0.071	0.051	0.076	0.05–0.1	0.02–0.09	0.03–0.08	0.03–0.11	0.02–0.09	0.05–0.09	0.03–0.07	0.04–0.11
		% of TNFm	0.747278	0.723187	0.44382	0.636584	0.069	0.06	0.069	0.059	0.077	0.052	0.071	0.058	0.03–0.11	0.01–0.11	0.03–0.11	0–0.12	0.02–0.14	0.02–0.09	0.03–0.11	0–0.12
		% of bi cells	0.180361	0.326507	0.394304	0.490425	0.02	0.006	0.019	0.008	0.008	0.018	0.017	0.01	0.01–0.03	-0.01–0.02	0.01–0.03	-0.01–0.03	-0.01–0.03	0.01–0.03	0.01–0.03	-0.01–0.03
		iMFI of IFNm	0.1591	0.917094	0.492465	0.858223	61.348	22.273	41.386	42.235	30.701	52.92	40.719	42.902	23.47–99.23	-24.6–69.15	8.45–74.32	-9.42–93.89	-23.44–84.85	22.52–83.33	7.66–73.78	-7.16–92.97
		iMFI of TNFm	0.928727	0.782809	0.656426	0.769861	162.175	157.979	169.835	150.319	179.841	140.313	169.631	150.523	50.91–273.44	20.3–295.66	73.09–266.58	-1.42–302.05	20.8–338.88	51–229.62	72.52–266.74	3.47–297.58
		iMFI of IFNbi	0.24987	0.409812	0.289223	0.537957	48.604	-8.128	41.633	-1.158	-8.607	49.082	36.222	4.254	-17.81–115.02	-90.3–74.05	-16.11–99.38	-91.72–89.41	-103.53–86.32	-4.22–102.39	-21.74–94.18	-83.52–92.02
		iMFI of TNFbi	0.209043	0.387579	0.356659	0.656563	33.269	8.727	29.879	12.116	10.941	31.054	25.756	16.239	6.54–59.99	-24.34–41.79	6.64–53.12	-24.33–48.56	-27.26–49.14	9.6–52.51	2.43–49.08	-19.08–51.56
	CD8+ T cells	% of IFNt	0.478107	0.457662	0.610708	0.717752	0.181	0.127	0.118	0.191	0.183	0.126	0.166	0.143	0.06–0.31	-0.03–0.28	0.01–0.23	0.02–0.36	0–0.36	0.03–0.23	0.06–0.28	-0.02–0.31
		% of TNFt	0.678846	0.841707	0.39686	0.431441	0.088	0.077	0.085	0.08	0.097	0.068	0.093	0.072	0.05–0.13	0.02–0.13	0.05–0.12	0.02–0.14	0.04–0.16	0.03–0.1	0.06–0.13	0.02–0.13
		iMFI of IFNt	0.298076	0.442495	0.334777	0.981232	107.962	65.855	69.184	104.633	110.047	63.77	86.411	87.406	46.03–169.9	-10.78–142.49	15.34–123.03	20.17–189.09	21.52–198.57	14.06–113.48	32.36–140.47	5.55–169.26
		iMFI of TNFt	0.918142	0.991346	0.50957	0.673121	220.4	212.802	215.672	217.53	247.121	186.081	233.589	199.613	96.06–344.74	58.95–366.65	107.56–323.78	47.97–387.09	69.4–424.84	86.28–285.88	125.07–342.11	35.28–363.94
		% of IFNm	0.535817	0.469725	0.635997	0.730204	0.162	0.116	0.105	0.173	0.164	0.114	0.15	0.128	0.04–0.28	-0.04–0.27	0–0.21	0.01–0.34	-0.01–0.34	0.02–0.21	0.04–0.26	-0.03–0.29
		% of TNFm	0.924041	0.734972	0.462093	0.457705	0.068	0.066	0.072	0.062	0.078	0.056	0.077	0.057	0.03–0.11	0.02–0.12	0.04–0.11	0.01–0.12	0.02–0.14	0.02–0.09	0.04–0.11	0–0.11
		% of bi cells	0.227739	0.643472	0.578211	0.764396	0.019	0.011	0.013	0.018	0.019	0.012	0.016	0.015	0.01–0.03	0–0.03	0–0.02	0–0.03	0–0.03	0–0.02	0.01–0.03	0–0.03
		iMFI of IFNm	0.321186	0.494226	0.47109	0.93801	67.24	39.938	42.53	64.647	65.919	41.258	53.866	53.311	24.57–109.91	-12.86–92.73	5.43–79.63	6.46–122.83	4.94–126.9	7.01–75.5	16.63–91.11	-3.08–109.7
		iMFI of TNFm	0.954316	0.914109	0.558171	0.678033	190.075	194.557	197.125	187.507	218.236	166.396	209.521	175.111	67.14–313.01	42.44–346.67	90.24–304.01	19.86–355.15	42.52–393.95	67.72–265.07	102.23–316.82	12.64–337.58
		iMFI of IFNbi	0.39014	0.475458	0.261205	0.942391	40.722	25.918	26.654	39.986	44.128	22.512	32.545	34.095	14.89–66.55	-6.05–57.88	4.19–49.11	4.76–75.21	7.21–81.05	1.78–43.25	10–55.09	-0.05–68.24
		iMFI of TNFbi	0.224415	0.368383	0.532629	0.929489	30.324	18.245	18.547	30.023	28.885	19.684	24.068	24.502	14.37–46.28	-1.49–37.98	4.68–32.42	8.27–51.78	6.09–51.69	6.88–32.49	10.15–37.99	3.42–45.58
T1	CD4+ T cells	% of IFNt	0.0156848	0.0472179	0.116303	0.177793	0.092	0.033	0.087	0.037	0.043	0.081	0.077	0.047	0.06–0.13	-0.01–0.08	0.06–0.12	-0.01–0.09	-0.01–0.09	0.05–0.11	0.05–0.11	0–0.09
		% of TNFt	0.404848	0.460005	0.240248	0.633763	0.046	0.064	0.047	0.064	0.044	0.067	0.05	0.061	0.02–0.08	0.03–0.1	0.02–0.07	0.02–0.1	0–0.09	0.04–0.09	0.02–0.08	0.02–0.1
		iMFI of IFNt	0.0300031	0.251584	0.202675	0.587191	113.5	39.733	96.305	56.928	54.424	98.809	84.962	68.271	64.15–162.85	-21.33–100.8	53.4–139.21	-10.37–124.23	-16.12–124.96	59.2–138.42	41.89–128.04	3.05–133.5
		iMFI of TNFt	0.148852	0.752356	0.232473	0.87667	66.075	126.751	88.793	104.033	72.498	120.327	92.085	100.74	7.49–124.66	54.26–199.24	37.86–139.73	24.14–183.93	-11.24–156.24	73.3–167.35	40.95–143.22	23.31–178.17
		% of IFNm	0.0348194	0.0516575	0.20015	0.173551	0.064	0.023	0.064	0.024	0.031	0.057	0.057	0.031	0.04–0.09	-0.01–0.06	0.04–0.09	-0.01–0.06	-0.01–0.07	0.03–0.08	0.03–0.08	-0.01–0.07
		% of TNFm	0.057699	0.165112	0.59852	0.382303	0.019	0.055	0.023	0.05	0.031	0.042	0.029	0.045	-0.01–0.05	0.02–0.09	0–0.05	0.01–0.09	-0.01–0.07	0.02–0.06	0.01–0.05	0.01–0.08
		% of bi cells	0.0444462	0.233671	0.143315	0.472757	0.027	0.01	0.024	0.013	0.012	0.025	0.021	0.016	0.01–0.04	-0.01–0.03	0.01–0.04	-0.01–0.03	-0.01–0.03	0.01–0.04	0.01–0.03	0–0.03
		iMFI of IFNm	0.0355292	0.116382	0.391004	0.270914	54.582	26.363	51.319	29.626	34.649	46.296	47.505	33.44	35.11–74.05	2.27–50.46	34.39–68.25	3.07–56.18	6.82–62.48	30.67–61.93	30.51–64.5	7.71–59.17
		iMFI of TNFm	0.0233915	0.44595	0.505574	0.721493	24.172	112.503	53.51	83.164	54.251	82.424	62.063	74.612	-31.84–80.18	43.2–181.81	4.81–102.21	6.78–159.55	-25.81–134.31	37.47–127.38	13.18–110.95	0.59–148.64
		iMFI of IFNbi	0.0378899	0.418582	0.149525	0.870065	58.918	13.37	44.986	27.302	19.775	52.513	37.457	34.831	26.91–90.92	-26.23–52.97	17.16–72.81	-16.34–70.95	-25.97–65.52	26.83–78.2	9.52–65.39	-7.47–77.13
		iMFI of TNFbi	0.045662	0.277306	0.137872	0.625076	41.904	14.248	35.282	20.869	18.247	37.904	30.023	26.129	20.56–63.25	-12.17–40.66	16.72–53.84	-8.24–49.98	-12.27–48.76	20.77–55.04	11.39–48.66	-2.09–54.34
	CD8+ T cells	% of IFNt	0.561	0.47003	0.715092	0.422974	0.202	0.131	0.211	0.122	0.184	0.15	0.214	0.119	0.04–0.37	-0.07–0.33	0.07–0.35	-0.1–0.34	-0.05–0.42	0.02–0.28	0.07–0.36	-0.1–0.34
		% of TNFt	0.419632	0.349963	0.97642	0.580115	0.054	0.075	0.051	0.077	0.065	0.064	0.057	0.072	0.02–0.09	0.03–0.12	0.02–0.09	0.03–0.13	0.01–0.12	0.03–0.09	0.02–0.09	0.02–0.12
		iMFI of IFNt	0.765179	0.840409	0.551051	0.565097	176.315	210.12	208.996	177.44	231.177	155.258	232.688	153.747	-15.11–367.74	-26.74–446.98	42.56–375.43	-83.6–438.48	-42.43–504.78	1.61–308.9	65.62–399.76	-99.24–406.74
		iMFI of TNFt	0.155203	0.716521	0.704608	0.774458	67.713	140.364	94.645	113.432	93.297	114.78	97.159	110.917	-7.4–142.83	47.42–233.31	29.34–159.95	11–215.86	-14.07–200.66	54.49–175.07	31.6–162.72	11.65–210.19
		% of IFNm	0.543232	0.357653	0.750285	0.367689	0.164	0.099	0.181	0.083	0.143	0.121	0.178	0.086	0.03–0.3	-0.07–0.27	0.06–0.3	-0.11–0.27	-0.06–0.34	0.01–0.23	0.06–0.3	-0.1–0.27
		% of TNFm	0.118987	0.33632	0.588516	0.318078	0.016	0.043	0.021	0.038	0.024	0.035	0.021	0.038	-0.01–0.04	0.01–0.08	0–0.04	0–0.07	-0.01–0.06	0.01–0.06	0–0.04	0–0.07
		% of bi cells	0.735654	0.729218	0.618082	0.882043	0.038	0.032	0.031	0.039	0.041	0.029	0.036	0.034	0.01–0.07	-0.01–0.07	0–0.06	0–0.08	0–0.08	0.01–0.05	0.01–0.06	-0.01–0.07
		iMFI of IFNm	0.624351	0.489514	0.483447	0.336819	90.538	127.727	141.863	76.403	137.924	80.341	152.02	66.246	-34.8–215.88	-27.36–282.81	32.89–250.84	-94.52–247.33	-41.23–317.07	-20.26–180.94	42.63–261.41	-99.4–231.9
		iMFI of TNFm	0.0570261	0.68345	0.515083	0.596202	21.837	97.089	51.502	67.423	45.271	73.654	49.678	69.247	-35.75–79.42	25.84–168.34	1.43–101.57	-11.11–145.95	-37.04–127.58	27.43–119.88	-0.58–99.94	-6.86–145.35
		iMFI of IFNbi	0.957051	0.548484	0.745371	0.892137	85.777	82.393	67.133	101.037	93.253	74.917	80.668	87.502	5.15–166.41	-17.38–182.16	-2.97–137.24	-8.92–210.99	-22–208.5	10.2–139.64	10.3–151.04	-19.06–194.07
		iMFI of TNFbi	0.924318	0.931245	0.83572	0.836727	45.876	43.275	43.143	46.008	48.025	41.126	47.481	41.67	2–89.75	-11.02–97.57	4.99–81.29	-13.83–105.84	-14.69–110.74	5.91–76.34	9.19–85.78	-16.32–99.66
∆	CD4+ T cells	% of IFNt	0.140523	0.0191357	0.421411	0.0201683	0.001	-0.032	0.012	-0.044	-0.025	-0.006	0.01	-0.042	-0.03–0.03	-0.07–0.01	-0.02–0.04	-0.09–0	-0.07–0.02	-0.03–0.02	-0.02–0.04	-0.08–0
		% of TNFt	0.250711	0.308585	0.266402	0.377429	-0.043	-0.003	-0.041	-0.005	-0.043	-0.003	-0.038	-0.008	-0.09–0.01	-0.06–0.06	-0.08–0	-0.07–0.06	-0.11–0.03	-0.04–0.04	-0.08–0.01	-0.07–0.06
		iMFI of IFNt	0.743143	0.929434	0.600362	0.906519	5.028	19.411	14.25	10.189	24.542	-0.103	9.677	14.762	-58.82–68.88	-59.09–97.91	-41.28–69.78	-76.51–96.89	-66.02–115.1	-51.17–50.96	-46.03–65.38	-69.13–98.65
		iMFI of TNFt	0.301429	0.562367	0.44649	0.66806	-129.103	-41.062	-110.748	-59.417	-119.679	-50.486	-103.005	-67.16	-252.2–-6.01	-192.4–110.28	-217.8–-3.69	-226.58–107.74	-294.27–54.91	-148.94–47.97	-210.4–4.39	-228.89–94.57
		% of IFNm	0.193004	0.0139652	0.550321	0.0120831	-0.007	-0.034	0.007	-0.047	-0.027	-0.014	0.006	-0.046	-0.04–0.02	-0.07–0	-0.02–0.03	-0.09–-0.01	-0.07–0.02	-0.04–0.01	-0.02–0.03	-0.09–-0.01
		% of TNFm	0.161655	0.260219	0.318585	0.351063	-0.05	-0.005	-0.046	-0.008	-0.045	-0.01	-0.042	-0.012	-0.1–0	-0.06–0.05	-0.09–-0.01	-0.07–0.06	-0.11–0.02	-0.05–0.03	-0.08–0	-0.07–0.05
		% of bi cells	0.292407	0.767135	0.343632	0.987402	0.007	0.001	0.005	0.003	0.001	0.007	0.004	0.004	0–0.02	-0.01–0.01	0–0.01	-0.01–0.02	-0.01–0.01	0–0.01	0–0.01	-0.01–0.02
		iMFI of IFNm	0.646534	0.190739	0.721545	0.286983	-6.259	1.973	10.263	-14.549	1.279	-5.565	7.354	-11.639	-32.35–19.83	-30.11–34.05	-12.43–32.96	-49.98–20.88	-35.73–38.29	-26.43–15.3	-15.41–30.12	-45.92–22.64
		iMFI of TNFm	0.233174	0.532814	0.461265	0.655378	-138.641	-42.81	-116.74	-64.711	-122.228	-59.223	-108.283	-73.169	-254.49–-22.8	-185.24–99.62	-217.49–-15.99	-222.03–92.6	-286.53–42.08	-151.88–33.43	-209.35–-7.22	-225.38–79.04
		iMFI of IFNbi	0.837935	0.510403	0.581066	0.419445	11.286	17.438	3.986	24.738	23.262	5.462	2.323	26.401	-32.49–55.06	-36.38–71.25	-34.08–42.05	-34.7–84.18	-38.82–85.34	-29.55–40.47	-35.86–40.51	-31.11–83.91
		iMFI of TNFbi	0.470714	0.950539	0.59191	0.945135	9.538	1.748	5.992	5.294	2.549	8.737	5.277	6.009	-6.13–25.2	-17.51–21.01	-7.63–19.62	-15.98–26.57	-19.67–24.77	-3.79–21.27	-8.39–18.95	-14.57–26.59
	CD8+ T cells	% of IFNt	0.977986	0.268697	0.98016	0.653142	0.018	0.015	0.092	-0.059	0.015	0.018	0.045	-0.012	-0.17–0.21	-0.22–0.25	-0.07–0.26	-0.31–0.2	-0.25–0.28	-0.13–0.17	-0.12–0.21	-0.26–0.24
		% of TNFt	0.363283	0.405892	0.509332	0.305749	-0.034	-0.001	-0.033	-0.002	-0.03	-0.005	-0.036	0.001	-0.09–0.02	-0.07–0.06	-0.08–0.01	-0.07–0.07	-0.11–0.04	-0.05–0.04	-0.08–0.01	-0.07–0.07
		iMFI of IFNt	0.468942	0.608149	0.747063	0.518217	67.037	149.761	138.955	77.844	128.06	88.739	144.804	71.995	-98.63–232.71	-53.93–353.45	-5.13–283.04	-147.13–302.82	-106.92–363.04	-43.77–221.25	0.27–289.34	-145.68–289.67
		iMFI of TNFt	0.381635	0.850498	0.423118	0.591321	-153.004	-71.114	-121.233	-102.885	-152.155	-71.963	-136.785	-87.334	-288.53–-17.48	-237.74–95.51	-239.1–-3.37	-286.92–81.15	-344.37–40.06	-180.36–36.43	-255.02–-18.55	-265.4–90.73
		% of IFNm	0.959079	0.226986	0.939678	0.637459	0	-0.006	0.074	-0.081	-0.008	0.002	0.025	-0.032	-0.18–0.18	-0.22–0.21	-0.08–0.23	-0.32–0.16	-0.26–0.24	-0.14–0.14	-0.13–0.18	-0.26–0.2
		% of TNFm	0.334673	0.403075	0.342692	0.227064	-0.053	-0.022	-0.051	-0.024	-0.053	-0.021	-0.056	-0.019	-0.1–-0.01	-0.08–0.03	-0.09–-0.01	-0.09–0.04	-0.12–0.01	-0.06–0.02	-0.1–-0.02	-0.08–0.04
		% of bi cells	0.865409	0.804183	0.703853	0.953877	0.018	0.021	0.018	0.022	0.023	0.017	0.02	0.019	0–0.04	-0.01–0.05	0–0.04	-0.01–0.05	-0.01–0.06	0–0.04	0–0.04	-0.01–0.05
		iMFI of IFNm	0.388849	0.336862	0.634268	0.330054	22.125	92.691	98.568	16.248	78.185	36.631	96.84	17.976	-96.47–140.72	-53.11–238.5	-4.57–201.71	-144.79–177.29	-90.02–246.39	-58.22–131.48	-6.62–200.3	-137.84–173.79
		iMFI of TNFm	0.418197	0.776775	0.399509	0.529798	-168.341	-97.039	-145.69	-119.69	-172.423	-92.957	-159.958	-105.422	-295.97–-40.72	-253.95–59.87	-256.68–-34.7	-293–53.62	-353.44–8.59	-195.03–9.12	-271.3–-48.61	-273.11–62.26
		iMFI of IFNbi	0.785233	0.649579	0.962693	0.890625	44.913	57.07	40.387	61.596	49.875	52.108	47.964	54.019	-20–109.82	-22.74–136.88	-16.07–96.84	-26.55–149.74	-42.19–141.94	0.19–104.02	-8.67–104.59	-31.27–139.3
		iMFI of TNFbi	0.623877	0.734385	0.974905	0.811211	15.337	25.924	24.456	16.805	20.268	20.994	23.173	18.088	-16.04–46.71	-12.65–64.5	-2.83–51.75	-25.8–59.41	-24.24–64.77	-4.1–46.09	-4.2–50.55	-23.14–59.31
Note. Linear models (ANCOVA) were used to assess the effects of the covariates age, sex, prior SARS-CoV-2 infection, and CMV serostatus on T and innate cell phenotypes at T0; on anti-RBD antibody levels at T0 and T1, as well as their increments; and on cytokine levels at T0 and T1, as well as their increments. p-values < 0.05 indicate a statistically significant effect of the covariate on the out…
